# Supplementary material for: Fluid responsiveness prediction using Vigileo FloTrac measured cardiac output changes during passive leg raise test
Source: J Intensive Care. 2016 Oct 6;4:63. doi: 10.1186/s40560-016-0188-6 (PMC5052799; doi:10.1186/s40560-016-0188-6)
Supplement: Additional file 1: — Study dataset. (CSV 8 kb) [file 40560_2016_188_MOESM1_ESM.csv]

id	age	sex	admissiondate	date	time	timeadm	weight	apache2	hospmort	DiagGroup	IAP	arrythmia	TVConstant	Pinsp	Psupp	RespRate	PEEP	spont	Nadose	Dobdose	Adr	Vasopressin	femoralsite	SVR	BL1HR	BL1CVP	BL1MAP	BL1PP	BL1SV	BL1SVI	BL1CO	BL1CI	BL1SVV	PLRHR	PLRCVP	PLRMAP	PLRPP	PLRSV	PLRSVI	PLRCO	PLRCI	PLRSVV	BL2HR	BL2CVP	BL2MAP	BL2PP	BL2SV	BL2SVI	BL2CO
1	49	0	07/11/2008	09/11/2008	1650	52.2	70	12	0	Septic Shock-Pneumonia	20	0	560	25	25	16	10	0	0.27	3.57	NA	0	0	755	92	14	65	NA	59	36	5.4	3.3	5	92	11	63	NA	57	35	5.3	3.2	8	91	12	66	NA	56	34	5.2
2	71	0	05/11/2008	09/11/2008	2315	111.25	70	12	1	SIRS-Pancreatitis	20	0	540	18	18	14	8	0	0.61	NA	NA	NA	0	939	67	4	68	37	66	39	4.6	2.7	15	67	9	58	50	53	31	3.7	2.2	14	67	11	69	38	61	38	4.2
3	63	1	19/11/2008	21/01/2008	12.5	24.5	75	16	1	Septic Shock-Pneumonia	NA	0	544	18	18	20	7.5	NA	0.21	NA	NA	NA	0	1026	97	12	71	44	71	37	6.9	3.6	7	97	15	72	43	74	38	7.2	3.7	9	98	10	69	41	64	33	6.3
4	22	0	18/11/2008	21/11/2008	12.1	75.6	50	19	0	Septic Shock-Pneumonia	15	NA	660	20	20	20	10	0	0.21	5	NA	NA	0	574	118	5	61	NA	64	44	7.8	5.4	6	117	21	89	NA	80	55	10.5	7.3	48	126	7	56	NA	36	25	5
5	31	1	18/12/2008	19/12/2008	14.3	15.5	70	32	0	Septic Shock-Pneumonia	NA	0	400	12	12	12	12	1	0.19	NA	NA	NA	0	573	86	12	78	59	107	60	9.2	5.2	6	84	17	86	57	109	61	9.3	5.3	7	86	21	76	55	98	56	8.5
6	68	1	06/01/2009	08/01/2009	16.4	40.9	70	28	1	Septic Shock-Pneumonia	NA	0	548	21	21	16	10	0	0.21	NA	NA	NA	0	330	100	0	50	50	63	32	6.2	3.2	4	98	5	56	53	67	35	6.7	3.4	4	97	2	52	52	63	33	6.1
7	53	0	25/01/2009	30/01/2009	15.5	117.5	75	17	1	Septic Shock-Occult	16	0	473	18	16	16	10	0	0.07	5.56	NA	NA	0	1316	94	2	81	63	52	29	4.8	2.7	8	94	4	93	76	78	45	7.4	4.2	7	90	3	88	67	52	29	4.7
8	60	0	31/01/2009	05/02/2009	21.35	119.5	60	29	1	Septic Shock-Peritonitis	NA	0	550	17	17	14	5	0	NA	NA	NA	NA	0	1257	78	2	68	40	53	31	4.2	2.5	12	76	2	63	41	54	32	4.2	2.5	6	81	3	65	35	46	27	3.6
10	70	0	16/02/2009	27/02/2009	0.15	248.25	74	19	0	Septic Shock-Peritonitis	13	0	491	22.5	12	18	12.5	0	0.31	NA	NA	NA	0	607	107	5	65	NA	74	32	7.9	3.5	14	103	8	66	NA	77	34	7.8	3.4	11	104	6	67	NA	74	33	7.8
11	72	1	26/02/2009	27/02/2009	0.4	5.4	110	21	1	Septic Shock-Peritonitis	NA	0	707	32	22	14	10	0	0.19	NA	NA	NA	1	644	112	11	73	56	67	29	7.7	3.4	15	113	13	72	63	75	33	8.3	3.6	13	110	9	69	59	68	30	7.9
13	53	1	19/03/2009	19/03/2009	10.45	10	95	22	0	Septic Shock-Pneumonia	24	0	800	20	20	16	12.5	0	0.14	4.39	NA	NA	0	2176	112	10	78	NA	67	32	7.5	3.6	12	107	12	83	NA	76	36	8.2	3.9	7	113	9	72	NA	61	29	6.9
14	48	0	17/04/2009	18/04/2009	13.2	19.2	60	25	1	SIRS-Ischaemic Bowel	NA	0	507	16	16	12	5	NA	0.36	NA	NA	NA	0	623	124	7	53	51	47	28	5.9	3.5	20	124	11	62	67	70	42	8.8	5.2	11	126	6	51	53	45	27	5.7
15	70	0	17/04/2009	18/04/2009	13.4	24.1	70	20	0	SIRS-Ischaemic Bowel	NA	0	446	19	19	14	5	0	0.32	NA	NA	NA	0	635	67	19	50	NA	52	28	3.9	2.1	14	65	16	48	NA	53	29	3.6	1.9	12	70	17	39	NA	48	26	3.4
17	83	1	07/05/2009	08/05/2009	18.2	25.8	70	23	0	Septic Shock-Occult	NA	0	460	18	18	18	10	0	0.34	NA	NA	NA	0	1116	73	5	72	NA	64	37	4.8	2.8	11	74	-1	60	NA	66	38	5	2.9	11	72	3	59	NA	66	38	4.9
18	60	1	18/05/2009	19/05/2009	15.1	20.1	83	25	1	SIRS-Occult	28	0	880	22	22	14	7.5	0	0.39	NA	NA	NA	0	579	89	9	59	62	76	39	6.9	3.5	17	89	15	68	62	86	44	7.5	3.9	13	91	12	62	60	71	37	6.6
19	65	0	30/09/2009	30/09/2009	11.3	7.9	70	20	1	Septic Shock-Occult	NA	1	700	24	24	16	10	0	0.91	4.76	NA	NA	0	842	145	13	73	57	41	22	5.7	3.1	11	132	7	70	61	65	5	6.6	3.5	10	138	14	72	56	40	22	5.6
20	71	1	02/10/2009	04/10/2009	10.37	34.5	75	11	0	Septic Shock-Occult	NA	1	NA	0	0	14	NA	1	0.37	NA	NA	NA	0	580	81	17	62	61	72	38	6.2	3.3	42	83	19	66	63	78	41	6.5	3.4	41	85	19	62	59	70	37	6
21	60	0	29/07/2009	31/07/2009	14	44	75	21	0	Septic Shock-Occult	NA	0	705	0	10	15	5	1	0.23	NA	NA	NA	0	857	89	11	71	58	62	35	5.6	3.1	8	91	9	73	59	67	38	5.9	3.3	4	88	8	75	62	63	35	5.6
22	44	0	10/09/2009	10/09/2009	11.06	10.75	75	4	0	Septic Shock-Occult	15	0	460	16	16	16	7.5	0	0.43	NA	NA	NA	0	851	88	15	81	54	71	38	6.2	3.3	11	87	11	69	43	75	40	6.7	3.6	11	85	14	75	45	77	41	6.8
23	63	1	19/10/2009	19/10/2009	12.3	8.5	75	20	0	Septic Shock-Pneumonia	NA	0	450	20	20	20	10	0	0.11	NA	NA	NA	0	786	90	18	78	52	69	39	6.1	3.5	12	85	18	80	55	67	38	5.9	3.4	12	86	16	76	56	77	40	6.1
25	32	0	28/10/2009	29/10/2009	17	17.5	63	12	0	Septic Shock-Endocarditis	NA	0	530	15	15	14	7.5	0	0.11	NA	NA	NA	1	696	100	15	69	34	61	35	6.2	3.5	7	99	6	61	34	60	35	6.1	3.5	7	98	13	69	35	60	35	6
26	66	0	04/11/2009	10/11/2009	9.45	136	70	17	1	Septic Shock-Pneumonia	NA	0	414	27	17	17	7.5	1	0.34	NA	NA	NA	0	752	131	12	59	48	37	21	5	2.9	23	136	12	67	47	36	23	5.7	3.4	19	136	14	64	41	36	21	4.8
27	71	1	28/11/2009	27/11/2009	17	42.25	85	29	1	Septic Shock-Peritonitis	NA	0	780	14	14	14	10	0	0.13	NA	NA	NA	1	490	105	12	66	85	83	38	8.8	4	14	108	12	75	98	102	46	11.1	5	8	106	12	63	81	76	35	8.1
29	65	1	09/12/2009	10/12/2009	15.15	28.75	59	16	1	Septic Shock-Peritonitis	16	1	390	25	12	16	12.5	0	0.32	NA	NA	NA	0	1161	82	24	85	45	51	31	4.2	2.5	6	73	26	70	39	49	29	4	2.4	8	86	18	77	42	46	28	4
30	59	0	29/12/2009	29/12/2009	22.55	12.75	88	28	0	Septic Shock-Pneumonia	NA	0	512	22	24	14	10	NA	0.36	NA	NA	NA	0	684	110	12	64	43	55	28	5.9	3	12	101	15	68	43	59	30	6.1	3.1	6	112	12	59	38	53	27	5.9
31	70	1	16/01/2010	18/01/2010	11	31.9	75	14	1	Septic Shock-Peritonitis	NA	0	522	16	10	14	5	0	0.28	NA	NA	NA	0	522	125	10	73	62	75	40	9.1	4.8	9	125	5	75	66	75	40	10	5	6	128	17	69	59	66	35	8.5
32	55	1	26/01/2010	28/01/2010	11.15	35.9	55	22	0	Septic Shock-Occult	NA	0	488	14	14	20	7.5	0	NA	6.06	NA	3	1	583	121	8	75	44	54	33	6.3	3.8	13	113	4	70	48	57	34	6.6	4	6	117	10	67	44	55	34	6
33	70	1	31/01/2010	01/02/2010	15	25.5	50	36	1	Septic Shock-Pneumonia	NA	0	465	16	15	34	5	1	0.27	NA	NA	NA	0	1135	94	2	87	59	57	35	5.5	3.4	14	92	5	88	57	61	38	5.8	3.6	13	92	8	92	56	58	36	5.5
34	76	1	11/02/2010	12/02/2010	16	17.7	75	23	1	SIRS-Pancreatitis	28	0	573	12	12	14	5	0	0.28	NA	NA	NA	0	933	111	22	66	30	32	17	3.6	1.9	27	108	22	63	30	43	22	4.6	2.4	26	107	NA	59	28	30	22	3.2
36	53	0	27/02/2010	03/03/2010	11	83.75	70	19	0	Septic Shock-Pneumonia	NA	0	486	12	10	25	8	1	NA	NA	NA	NA	0	878	122	10	98	86	64	36	7.8	4.8	6	123	11	103	89	69	39	8.5	4.8	6	123	10	100	86	64	36	7.8
38	76	0	02/03/2010	03/03/2010	9.45	17	70	11	0	Septic Shock-Peritonitis	NA	0	482	15	15	18	7.5	0	0.38	NA	NA	NA	0	769	112	14	62	52	43	25	4.9	2.7	10	109	22	74	56	45	26	4.9	2.8	8	110	20	70	53	43	25	4.8
39	57	0	21/03/2010	25/03/2010	16.15	99.5	53	NA	0	SIRS-Pancreaticoduodenectomy	NA	0	456	20	20	20	7.5	0	0.09	NA	NA	NA	0	1347	72	10	77	49	52	34	3.7	2.5	60	70	10	74	49	54	35	3.8	2.5	14	72	16	83	49	51	34	3.8
41	53	0	15/12/2009	16/12/2009	10.2	25.05	95	15	1	Septic Shock-Peritonitis	NA	0	464	12	12	18	12.5	0	0.51	2.63	NA	4.5	0	784	117	8	57	38	47	23	5.6	2.7	17	111	11	80	51	73	35	7.6	3.7	10	116	9	61	39	44	21	5.3
[truncated: 11 more columns]
